# Supplementary material for: Origami and Kirigami Structure for Impact Energy Absorption: Its Application to Drone Guards
Source: Sensors (Basel). 2023 Feb 14;23(4):2150. doi: 10.3390/s23042150 (PMC9959183; doi:10.3390/s23042150)
Supplement: Supplementary file 1 [file sensors-23-02150-s001.zip]

Archive with 8 entries (8 files):
- Video S1_Deformation of the origami structures.mp4
- Video S2_Thermal response to the applying current.mp4
- Video S3_Impact testing of the PEEK structure.mp4
- Video S4_Impact testing of the PEEK structure with mass.mp4
- Video S5_Impact testing of drone.mp4
- Video S6_Impact testing of the PVC structure.mp4
- Video S7_Outer flows with different kirigami patterns.mp4
- Video S8_Inner flows with different kirigami patterns.mp4
